# Supplementary material for: pH-Sensitive Dextrin-Based Nanosponges Crosslinked with Pyromellitic Dianhydride and Citric Acid: Swelling, Rheological Behavior, Mucoadhesion, and In Vitro Drug Release
Source: Gels. 2026 Jan 19;12(1):90. doi: 10.3390/gels12010090 (PMC12841464; doi:10.3390/gels12010090)
Supplement: Supplementary file 1 [file gels-12-00090-s001.zip]

Archive with 1 entries (1 files):
- gels-3991505-supplementary.pdf
